# Supplementary material for: Rational construction of controllable autoimmune diabetes model depicting clinical features
Source: PLoS One. 2022 Jan 21;17(1):e0260100. doi: 10.1371/journal.pone.0260100 (PMC8782301; doi:10.1371/journal.pone.0260100)
Supplement: S1 File — (ZIP) [file pone.0260100.s001.zip › PONE-D-21-15861R1-minimal data set-20211205yf/minimal data set of PLOS ONE .xlsx]

## Sheet: T1D model-minimal data set
Fig1b blood glucose
Unit of Blood glucose:mmol/L	PBS （N=7）		STZ （N=7）		DT（N=7）		STZ+DT (N=5)
days after DT injection	MEAN	SD	MEAN	SD	MEAN	SD	MEAN	SD
-4	8.7	1.26807	8.41429	0.719788	9.31667	0.343026	8.76	0.730068
0	9.5	0.848528	9.8	0.477493	10.575	1.51079	8.9	0.316228
3	9.36667	0.70946	10.625	0.994569	10.45	1.18181	8.7	0.992472
6	8.73333	0.467618	9.58571	1.38134	8.63333	1.2242	9.06	0.403733
9	8.95	0.854985	9.78571	1.43925	7.76667	1.38516	18.12	3.57449
15	7.81667	1.02648	8.91429	1.12462	8.9	1.50864	20.22	3.78312
21	7.36667	1.34114	7.88571	0.555063	7.31667	1.37028	25	5.64048
27	7.82857	0.612955	9.06667	1.33816	8.75	1.38094	26.04	6.76299
33	9.15714	1.5651	8.15714	1.25812	9.11667	1.20236	30.24	2.96699
39	9.25	1.1149	9.1	2.27743	9.88333	1.1143	27.82	4.83808
45	8.68333	0.99482	8.94286	0.36904	9.23333	1.38371	31.12	4.87463
51	9.05	1.50566	9.78333	0.99482	9.85	1.38816	32.02	2.86217
57	8.9	0.596657	8.11667	1.33179	9.28333	1.75547	31.9333	2.36714
63	9.3	0.619677	9.23333	0.744759	9.38333	1.70812	30.4667	3.9145
69	9.18333	0.676511	9.33333	0.926643	9.78333	1.50654	33.3	-
Fig1e beta cell of islet cells%
	PBS (N=5)	STZ(N=5)	DT(N=5)	STZ+DT(D6)(N=5)	STZ+DT(D20) (N=5)	Sig*	P value of Mann-Whitney test
MEAN	53.1	41.582	52.342	27.144	1.2	*	STZ vs PBS (P=0.0159)
SD	3.00436	5.73862	8.41154	4.38655	2.16795	ns	DT vs PBS(p=0.99)
						**	STZ+DT (D6) vs PBS (P=0.0079)
						**	STZ+DT (D20) vs PBS (P=0.0079)
	NOD(2w) (N=4)	NOD(10w)(N=6)	NOD(17w)(N=5)
MEAN	50.5075	37.3133	0.2			ns	NOD (10w) vs NOD(2w) P=0.1714
SD	7.77067	16.8898	0.447214			*	NOD (17w) vs NOD(2w) P=0.0159
Fig2a individual blood glucose
Unit of Blood glucose:mmol/L
TIME (days after DT injection)	STZ+DT
-4	9.4	8.6	8.6	7.7	9.5
0	8.8	8.6	9.4	9	8.7
3	7.7	8	8.5	9.1	10.2
6	9.1	8.7	9.4	8.6	9.5
9	18.4	22.6	15.3	20.4	13.9
15	24.8	21	15.6	22.5	17.2
21	19.2	33.3	21.7	28	22.8
27	20.1	33.3	23.4	33.3	20.1
33	32.2	30.8	33.3	29.2	25.7
39	25.9	33.3	20.7	28.4	30.8
45	33.3	33.3	33.3	33.3	22.4
51	33.3	33.3	26.9	33.3	33.3
57			33.3	29.2	33.3
63			26	32.1	33.3
69					33.3
Weeks of age (NOD mice)	Acute										Progressive
12		3.9	4	4.6	4.5	15.9	5.6	3.9	4.3	5.3	5.5	4.5	4.5	4.3	3.8	4
13		4.3	4.6	6.3	4.4	33.3	9.9	3	4.5	3.5	3.9	3.1	3.6	4.4	6.5	5.6
14		7.8	4.8	5.7	4.7	32.5	12.3	3.3	4.8	5.7	4.2	4.4	3.7	4.2	5.1	5.2
15		6	5.1	4.8	7	30.2	32.4	4.4	3.9	9.4	3.6	5.2	5.1	4.5	3.2	6.5
16		6.5	4.8	21.6	17.7	31.3	30	4.3	5	15.8	4.4	4.6	5.4	6.6	6.1	5.9
17		5.2	8	23.3	33.3	33.3	28.8	4.7	5.9	22.9	5.2	3.9	3.9	4.4	3.7	5.1
18		7.4	5.3	28.2	26.5	33.3	31.6	6.2	4.3	33.3	4.3	4.1	3.5	2.8	4.1	4.8
19		29.7	14.8	33	33.3	33.3	26.8	24.6	26.3	33.3	6.8	5.1	7.7	5.9	8.9	14.9
20		27.8	27.2	31	33.3	33.3	33.3	29.4	29.8	33.3	5.5	4.9	4.4	5.2	5.6	9.8
21		33.3	32.4	33.3	33.3	30.5	30.3	30.2	26.2	33.3	4.6	5	4.4	5.3	7.8	8.2
22		33.3	33.3		31.3	32.2	31.3	30.3	33.3	32.9	6.9	7.5	5.1	6.9	7.7	8.8
23					33.3	33.3	33.3	25.6	27.5	33.1	5.3	6.1	5.3	7.4	10.3	14.8
24							31.4	33.3	33.3	32.9	5.9	4.9	4.6	7.5	14.8	15.6
25							31.4	33.3	33.3	32.9	5.9	4.9	4.6	7.5	14.8	15.6
26								33.3	31.1	31.3	6.1	12.1	4.8	16.8	8.7	29.1
27								29	28	31.6	9.2	8.6	4	18.1	12.9	19.4
28								28	31.1	32.7	6.4	5.5	4.3	25.6	22.2	19.2
29											19.2	13.8	6			33.3
30											8.4	6.2	4.3			25.7
Fig2b incidence of diabetes
TIME (days after DT injection)	STZ+DT
9	1
9	1
9	1
9	1
9	1
9	1
9	1
9	1
15	1
Weeks of age (NOD mice)	NOD mice
13	1
14	1
16	1
16	1
17	1
18	1
19	1
19	1
19	1
20	1
26	1
26	1
28	1
30	0
30	0
30	0
Fig2c OGTT
Unit of Blood glucose:mmol/L	STZ+DT(D6)(N=4)		PBS (N=5)
OGTT (h)	MEAN	SD	MEAN	SD
0	11.2	2.53903	9.66	1.57099
0.5	22.725	7.93993	11.02	0.756307
1	20.475	7.10839	9.72	1.24378
2	17.2	9.16624	11.76	0.517687
NOD mice	Prediabetic NOD (10w) (N=7)		Prediabetic NOD (2w) (N=7)
OGTT (h)	MEAN	SD	MEAN	SD
0	9.47143	3.57245	4.55714	0.340867
0.5	16.5	6.17819	6.55714	1.58204
1	17.8143	6.31174	5.74286	1.0937
2	16.0714	8.92631	5.27143	0.711136
Fig2d C-peptide (pM)
days after diabetes onset	STZ+DT (N=5)		NOD(N=11)
0	MEAN	SD	MEAN	SD
7	678.26	376.914	338.947	321.881
14	392.437	385.639	103.128	53.448
21	338.977	164.02	69.3931	23.0047
28	284.199	207.224	51.4362	20.263
35	293.131	179.615	71.8276	42.3455
			68.7281	17.1081
Fig2e HbA1c(%)
	Unit of HbA1C (%)
	PBS (n=5)	STZ+DT (n=5)	Prediabetic NOD (n=10)	Diabetic NOD (n=5)	Sig *	P value of Mann-Whitney test
MEAN	2.72017	5.75599	3.70599	8.74208	*	STZ+DT vs PBS (P=0.0286)
SD	0.506203	0.212315	0.298971	1.16322	**	Diabetic NOD vs Prediabetic NOD(P=0.0007)
Fig2f days after diabetes onset
days after diabetes onset	STZ+DT	NOD
21		1
28		1
49		1
56		1
63		1
63		1
63		1
63		1
63		0
63		0
57	1
33	1
48	1
24	1
42	1
45	0
48	0
63	0
63	0
63	0
Fig2h BHA
Unit of BHA (μM)
	PBS (N=5)	STZ+DT(N=5)	Sig *	p value of Mann-Whitney test
MEAN	137.167	550.587	*	P=0.0286
SD	36.9224	39.2722
		Diabetic NOD mice: Weeks after diabetic onset (n=3-9)						Sig*	p value of Kruskal-Wallis test
	Prediabetic NOD (N=9)	0	1	2	3	4	5	ns	P=0.4366
MEAN	425.401	410.761	400.414	402.607	412.011	366.158	417.323
SD	56.2087	29.2711	50.6047	36.5765	19.9464	54.6497	12.8642
Fig3e CD4 and CD8 number
Pancreatic infiltrated T cells*10000	CD8+		CD4+		Sig*	P value of one way ANOVA
	MEAN	SD	MEAN	SD	*	CD4+ (STZ+DT vs Controls, P=0.028)
PBS (n=5)	1.11208	0.443559	0.881092	0.830594	**	CD8+ (STZ+DT vs Controls, P=0.0017)
STZ (n=5)	0.909704	0.36555	0.464076	0.287087
DT (n=5)	1.2783	0.61419	1.19258	0.609935		T test
STZ+DT (n=5)	12.1042	3.27751	5.97988	0.597638	*	CD8+ vs CD4+ (STZ+DT，P=0.0127)
					**	CD4+ (STZ+DT vs diabetic NOD, P<0.0001)
Prediabetic NOD(n=8)	0.8178	0.322235	1.7996	0.814717	**	CD8+ (STZ+DT vs diabetic NOD，P=0.0012)
Diabetic NOD (n=5)	0.7208	0.595175	0.9138	0.727003
Fig3g CD8 IFN-g%
IFN-g+/CD8+T % (n=3)				STZ+DT			NOD mice
	PMA+IONO	OVA 257-264		GAD65 114-122	IAPP (prepro) 5-13		GAD65114-122	IAPP (prepro) 5-13	Sig*	P value of Mann-Whitney test
MEAN	36.6	1.79333		4.40333	3.86		1.79667	2.97667	*	GAD65 114-122 of STZ+DT vs OVA 257-264, P=0.0037
SD	1.21244	0.234592		0.706069	0.508626		0.44658	1.41624	*	IAPP (prepro) 5-13 of STZ+DT vs OVA 257-264,p=0.0031
Fig3f anti-CD8
Unit of Blood glucose:mmol/L	STZ+DT+isotype(N=3)		STZ+DT+anti-CD8(N=4)		STZ+DT(N=5)
days after DT injection	MEAN	SD	MEAN	SD	MEAN	SD	Sig*	P value of 2way Anova
-4	9.86667	2.20076	9.175	0.984463	8.76	0.730068	**	STZ+DT+anti-CD8 vs STZ+DT+Isotype,P<0.0001
0	11.6667	2.10317	8.925	2.05649	8.9	0.316228	**	STZ+DT+anti-CD8 vs STZ+DT, P<0.0001
4	8.83333	1.40119	9.525	2.57342	8.7	0.992472
8	11.9667	0.057735	9.625	1.18708	9.06	0.403733
12	20.1667	6.80906	10.525	4.08361	18.12	3.57449
16	20.7	2.15174	10.625	4.33849	20.22	3.78312
20	22.4333	3.35609	10.3	3.1749	25	5.64048
24	24.1	8.87074	10.25	3.48377	26.04	6.76299
28	27.0667	5.9702	14.475	7.15373	27.525	6.80312
32	25	7.47462	13	4.62817	30.24	2.96699
38	29.8667	4.2595	15	7.96116	27.82	4.83808
43	27.3333	5.23673	13.925	7.7401	31.12	4.87463
48	33.3	-	13.15	5.47996
Fig4a blood glucose
Unit of blood glucose: mmol/L	5*STZ+DT(n=4)		3*STZ+DT(n=5)		2*STZ+DT(n=5)		1*STZ+DT(n=5)
Days after DT injection	MEAN	SD	MEAN	SD	MEAN	SD	MEAN	SD
-6	8.15	1.1619	8.76	0.730068	11.54	2.12438	10.12	2.02163
0	10.275	3.58457	9.66	1.80776	8.78	0.831865	10.06	0.98387
3	8.55	0.544671	8.78	0.791833	8.98	1.8593	8.68	1.19457
6	19.8	12.2608	9.28	0.544977	8.52	2.27969	9.44	1.72569
9	25.625	8.07935	18.96	2.78532	10.02	2.59654	8.96	1.1149
15	25.5333	3.21455	22.28	4.24229	11.44	2.97372	9.24	1.93985
21	31.1	3.11127	24.88	5.36162	12.12	2.4773	10.52	1.05214
27	33.15	0.212132	26.82	6.09893	13.5	7.22703	9.72	0.779102
33	33.3	-	31.35	3.20884	13.08	8.48186	9.46	1.85553
39			26.45	5.18298	12.34	6.73892	9.48	0.535724
45			30.6	5.4	12.8	7.64918	8.48	1.18617
51			28.45	6.21477	14.32	9.55756	9.06	1.10136
57			32.75	0.777817	13.8	9.47523	9.24	1.47241
63			29.65	5.16188	10.36	4.99029	8.04	1.14149
69			27.45	8.27315	13.94	11.06	9.04	2.01693
Fig4b survival
Days	5xSTZ+DT	3xSTZ+DT	2xSTZ+DT	1xSTZ+DT	DT
15	1
18	1
30	1
33	1
57		1
33		1
51		1
54		1
57		1
66		1
69		0
69		0
69		0
69			0
69			0
69			0
69			0
69			0
69				0
69				0
69				0
69				0
69				0
69					0
69					0
69					0
69					0
69					0
Fig4e blood glucose of homo and hetero
Unit of blood glucose: mmol/L	Homozygous (n=5)		Heterozygous (n=5)		WT littermate (n=5)
Days	MEAN	SD	MEAN	SD	MEAN	SD
-6	7.82	1.2478	8.2	0.830662	7.6	0.34641
0	8.9	1.22474	8.98	0.576194	8.88	3.25837
3	9.08	0.840833	8.64	0.829458	7.64	0.502991
6	8.76	0.427785	9.28	0.589067	7.9	1.6171
9	16.78	1.72395	9.74	1.92691	7.84	0.371484
12	20.06	2.21653	10.98	3.56749	8.12	0.8228
15	20.96	4.36383	11.8	4.74605	8.72	0.626099
18	30.74	3.53101	14.82	6.16417	8.66	0.151658
21	28.68	4.60728	14.92	5.92385	7.3	1
24	29.02	5.99725	15.84	8.03915	7.86	1.15456
27	30.66	5.90322	17.34	10.3965	7.74	0.676757
30	32.26	2.32551	18.38	11.9922	7.66	0.598331
33	30.46	3.18167	19.16	11.2738	7.56	1.06677
36	27.16	6.20468	18.56	11.5047	6.94	1.17175
39	31.82	2.19704	19.02	11.3061	7.52	1.58019
Fig4d FOXP3 of CD4+%
FOXP3+/CD4+ % in perpheral blood	Homozygous (n=6)		Heterozygous (n=6)		WT littermate (n=6)
Days after DT injection	MEAN	SD	MEAN	SD	MEAN	SD
0	7.75333	0.857034	7.73167	1.31966	8.19167	1.46537	Sig*	P value of 2way ANOVA
1	0.715	0.399157	8.83167	0.647747	3.035	1.12772	**	< 0.0001
6	4.41333	0.585001	7.6	2.07855	7.22333	2.69824	**	< 0.0001
12	6.135	1.1025	7.99	1.97328	9.40667	1.31503	**	< 0.0001
Fig4f diabetic onset STZ+DT
	Diabetes onset (days)
	5*STZ+DT homo (n=3-5)		3*STZ+DT homo (n=3-6)								3*STZ+DT hetero (n=5-6)			Sig*	P value from Mann-Whitney test
	Batch 1	Batch 2	Batch 1	Batch 2	Batch 3	Batch 4	Batch 5	Batch 6	Batch 7	Batch 8	Batch 1	Batch 2
	Batch 1 vs Batch 2: P value of Mann-Whitney test: 0.2857		P of Kruskal-Wallis test: 0.2934								Batch 1 vs Batch 2: P value of Mann-Whitney test, 0.30			**	1st hits: 5*STZ+DT homo vs 3*STZ+DT homo (P=0.0087)
MEAN	4	7.5	11.4	12.6	13.3333	6	10.2	11.25	11.6667	10.2	28.8	22.8333		**	2nd hits: 3*STZ+DT homo vs 3*STZ+DT hetero (p=0.0022)
SD	3.4641	1.73205	5.36656	5.36656	2.3094	3	2.68328	4.5	3.61478	2.68328	9.06642	7.16705
Fig4g diabetes onset NOD
diabetes onset (days)
	NOD mice (N=7)
	Batch 1	Batch 2	Sig*	P value of Mann-Whitney test
MEAN	18.2857	25.4286	*	0.0355
SD	5.2825	4.68534
